# Supplementary material for: In Vitro–In Vivo Relationship in Mini-Scale—Enabling Formulations of Corallopyronin A
Source: Pharmaceutics. 2022 Aug 9;14(8):1657. doi: 10.3390/pharmaceutics14081657 (PMC9414514; doi:10.3390/pharmaceutics14081657)
Supplement: Supplementary file 1 [file pharmaceutics-14-01657-s001.zip]

Archive with 1 entries (1 files):
- pharmaceutics-1837520-supplementary.pdf
